# Supplementary material for: Effectiveness and Safety of Belimumab in Chinese Lupus Patients: A Multicenter, Real-World Observational Study
Source: Biomedicines. 2023 Mar 21;11(3):962. doi: 10.3390/biomedicines11030962 (PMC10046515; doi:10.3390/biomedicines11030962)
Supplement: Supplementary file 1 [file biomedicines-11-00962-s001.zip]

Archive with 1 entries (1 files):
- biomedicines-2169318-supplementary.pdf
